# Supplementary material for: Polycystic ovary syndrome and 25-hydroxyvitamin D: A bidirectional two-sample Mendelian randomization study
Source: Front Endocrinol (Lausanne). 2023 Mar 9;14:1110341. doi: 10.3389/fendo.2023.1110341 (PMC10034407; doi:10.3389/fendo.2023.1110341)
Supplement: Supplementary file 1 [file DataSheet_1.xls]

## Sheet: S1
Details of studies included in Mendelian randomization study
Trait	Number of cases	Number of controls	Sample size	Population	Sex	Year	PubMed ID	First author	Download link
PCOS	133 384	133 789	367 173	European	Females	2018	30566500	Felix Day	https://doi.org/10.17863/CAM.27720
25OHD	N/A	N/A	417 580	European	Males and Females	2020	32242144	Joana A. Revez	https://cnsgenomics.com/data/revez_20/Revezetal2020_25OHD.gz
BMI (kg/m2)	N/A	N/A	171 977	European	Females	2015	25673413	Adam E Locke	https://gwas.mrcieu.ac.uk/datasets/ieu-a-974/
WHR	N/A	N/A	116 740	European	Females	2015	25673412	Dmitry Shungin	https://gwas.mrcieu.ac.uk/datasets/ieu-a-81/
WC (cm)	N/A	N/A	127 469	European	Females	2015	25673412	Dmitry Shungin	https://gwas.mrcieu.ac.uk/datasets/ieu-a-69/
HC (cm)	N/A	N/A	117 339	European	Females	2015	25673412	Dmitry Shungin	https://gwas.mrcieu.ac.uk/datasets/ieu-a-57/
Fasting insulin	N/A	N/A	151 013	European	Males and Females	2021	34059833	Ji Chen	https://gwas.mrcieu.ac.uk/datasets/ebi-a-GCST90002238/
*Abbreviations: PCOS, polycystic ovary syndrome; 25OHD, 25-Hydroxyvitamin D; BMI, body mass index; WHR, waist-to-hip ratio; WC, waist circumference; HC, hip circumference

## Sheet: S2
Genetic instrumental variables utilized in the Mendelian randomization analysis of polycystic ovary syndrome on 25-Hydroxyvitamin D
SNP	Chr:Pos	EA/OA	EAF	R2	F	Association with PCOS			Association with 25OHD
						Beta	SE	P-value	Beta	SE	P-value
rs11031005	11:30226356	T/C	0.85	0.006471	51.0296	-0.1593	0.0223	8.66e-13	0.00186577	0.00285474	0.51339
rs11225154	11:102043240	A/G	0.09	0.00523074	43.163	0.1787	0.0272	5.44e-11	-0.00413145	0.00374074	0.2694
rs13164856	5:131813204	T/C	0.73	0.00601244	40.9467	0.1235	0.0193	1.45e-10	-0.00168008	0.00223075	0.451362
rs1784692	11:113949232	T/C	0.82	0.00610428	40.4856	0.1438	0.0226	1.88e-10	0.00228769	0.00263551	0.385379
rs1795379	12:75941042	T/C	0.24	0.00502795	36.2466	-0.1174	0.0195	1.81e-09	0.00142827	0.00241595	0.554398
rs2178575	2:213391766	A/G	0.15	0.0070522	57.6629	0.1663	0.0219	3.34e-14	-0.00664025	0.00280926	0.0180934
rs7563201	2:43561780	A/G	0.45	0.00578438	39.4998	-0.1081	0.0172	3.68e-10	0.00108861	0.00201902	0.589766
rs7864171	9:97723266	A/G	0.43	0.00426714	30.8422	-0.0933	0.0168	2.95e-08	0.00577106	0.00204004	0.00467089
rs804279	8:11623889	A/T	0.26	0.00626522	48.0912	0.1276	0.0184	3.76e-12	-0.00354969	0.00226963	0.117819
rs8043701	16:52375777	A/T	0.82	0.0047838	37.4568	-0.1273	0.0208	9.61e-10	-0.00451153	0.00268562	0.0929801
rs9696009	9:126619233	A/G	0.07	0.00531268	42.1873	0.202	0.0311	7.96e-11	-0.0036901	0.00416856	0.376036
*Abbreviations: Beta represents one-unit change in the log-odds of developing PCOS or 25OHD per additional effect allele; Chr:Pos, Chromosome and position according to GRCh37/hg19 genome assembly; EA/OA, effect allele/reference allele; EAF, effect allele frequency; R2, proportion of variance explained; PCOS, polycystic ovary syndrome;25OHD, 25-Hydroxyvitamin D; SE, standard error; SNP, single nuc…

## Sheet: S3
Genetic instrumental variables utilized in the Mendelian randomization analysis of 25-Hydroxyvitamin D on polycystic ovary syndrome
SNP	Chr:Pos	EA/OA	EAF	R2	F	Association with 25OHD			Association with PCOS
						Beta	SE	P-value	Beta	SE	P-value
rs10070734	17:66464414	C/T	0.709531	7.19698e-05	36.1559	0.0132137	0.00219753	1.82138e-09	-0.017	0.034	0.62
rs10085881	19:51527364	C/T	0.282185	8.58519e-05	42.3001	-0.0145575	0.00223829	7.82889e-11	-0.0005	0.035	0.99
rs1038165	4:100146674	T/C	0.583349	7.06623e-05	35.6956	0.0120567	0.002018	2.3068e-09	-0.0065	0.032	0.84
rs10454087	7:21577960	T/C	0.284822	7.4585e-05	37.5975	-0.0135306	0.00220667	8.69581e-10	-0.054	0.034	0.11
rs1047891	11:14421218	A/C	0.315821	0.000100032	50.5248	-0.0152142	0.00214041	1.17652e-12	0.036	0.035	0.3
rs1048328	10:91495322	A/G	0.080247	0.000119416	60.1791	0.0284424	0.00366643	8.66164e-15	-0.027	0.065	0.68
rs10766197	3:85639672	A/G	0.456295	0.00291344	1468.55	-0.0766273	0.00199958	1e-200	0.031	0.031	0.32
rs10859995	4:69918624	C/T	0.582634	0.000791689	398.704	-0.0403465	0.0020206	1.05512e-88	0.0009	0.031	0.98
rs10898144	4:73236243	T/A	0.182852	0.0029096	1463.17	-0.0986737	0.00257961	1e-200	0.048	0.036	0.18
rs10908469	1:109817192	C/A	0.26971	0.000106455	53.5777	0.0164389	0.00224585	2.48542e-13	0.026	0.035	0.45
rs11022863	2:101443397	T/C	0.071883	6.21404e-05	31.0916	0.0215803	0.00387022	2.46122e-08	0.028	0.067	0.68
rs11076175	6:22801858	G/A	0.178358	0.000155712	78.1658	0.0230493	0.00260705	9.47545e-19	-0.061	0.042	0.15
rs11182428	4:88287993	C/T	0.519995	7.844e-05	39.5279	-0.0125352	0.00199379	3.23415e-10	0.024	0.032	0.46
rs113209890	16:57006378	T/C	0.102968	0.000539375	272.808	-0.054035	0.0032715	2.77524e-61	-0.064	0.085	0.45
rs113529602	16:72807438	C/T	0.309154	5.96355e-05	30.0691	-0.0118157	0.00215476	4.16889e-08	-0.017	0.034	0.62
rs11542462	7:133536351	A/G	0.134344	0.00012664	63.9557	-0.023334	0.00291776	1.27233e-15	0.035	0.052	0.5
rs11721204	12:21352541	T/C	0.438074	9.16086e-05	46.0131	0.0136408	0.00201094	1.17436e-11	0.045	0.032	0.15
rs11732896	16:70452234	A/G	0.298791	0.000107335	54.2265	-0.0160047	0.00217341	1.7869e-13	0.0012	0.035	0.97
rs117862422	2:58981967	C/T	0.013593	8.03412e-05	40.1777	-0.0547354	0.00863527	2.31889e-10	0.048	0.12	0.68
rs12056768	20:39142516	G/T	0.582909	0.000266318	133.672	-0.0234029	0.00202418	6.44318e-31	0.018	0.031	0.56
rs12123821	1:155468732	T/C	0.047527	0.00055866	282.149	0.0785529	0.00467652	2.55329e-63	-0.084	0.085	0.32
rs12317268	4:15892159	G/A	0.151004	0.000111964	56.3101	-0.0208967	0.00278474	6.18871e-14	0.013	0.041	0.76
rs12372115	4:71822905	T/G	0.070719	6.24371e-05	31.5633	-0.0217954	0.00387948	1.93055e-08	0.062	0.06	0.3
rs12462826	8:25892919	A/G	0.368722	7.1293e-05	35.3882	-0.0123751	0.00208027	2.70116e-09	0.026	0.032	0.42
rs1260326	11:15665052	C/T	0.606565	0.000202794	102.454	0.0206128	0.00203644	4.4157e-24	-0.016	0.032	0.63
rs12721051	9:107669073	G/C	0.186482	8.06811e-05	40.661	-0.0163068	0.00255729	1.81038e-10	-0.015	0.043	0.73
rs13137398	15:58683366	T/A	0.065246	0.000106143	53.6303	0.0294988	0.00402809	2.41991e-13	0.049	0.07	0.49
rs13284054	22:50853134	C/T	0.117727	6.412e-05	31.4236	0.0175688	0.00313411	2.07458e-08	-0.023	0.05	0.64
rs139861017	6:57767576	G/C	0.016773	6.06525e-05	30.6841	0.0428822	0.00774142	3.03641e-08	0.31	0.16	0.053
rs140589749	15:63871274	T/G	0.174322	0.000211193	106.6	-0.0270859	0.0026234	5.44753e-25	0.01	0.039	0.8
rs142158911	8:116988527	A/G	0.114608	0.000132294	65.8828	0.0255317	0.00314553	4.7852e-16	-0.046	0.054	0.39
rs1532085	5:87940026	G/A	0.614835	0.000324959	163.946	0.0261937	0.00204572	1.55453e-37	-0.046	0.032	0.15
rs1800588	5:108996643	T/C	0.215203	0.000366096	184.781	-0.0329215	0.00242187	4.38228e-42	-0.042	0.039	0.27
rs1872285	3:141654685	A/G	0.206423	0.000118081	59.8135	0.0189846	0.00245472	1.04304e-14	-0.011	0.041	0.78
rs189407772	14:39556185	G/A	0.022694	0.000123681	61.748	0.0528039	0.00671977	3.90301e-15	-0.0011	0.12	0.99
rs2012736	11:71151540	A/C	0.080814	0.000346693	173.679	-0.0483073	0.00366555	1.16332e-39	-0.03	0.065	0.65
rs2037511	8:61312205	A/G	0.166007	9.0943e-05	45.7405	0.0181228	0.00267963	1.3499e-11	-0.057	0.041	0.17
rs2074735	12:38526387	C/G	0.064096	9.28526e-05	46.7108	0.0278196	0.00407045	8.22621e-12	0.014	0.062	0.82
rs212100	9:125745042	C/T	0.835999	0.00119997	604.68	-0.0661522	0.00269018	1.60325e-133	-0.041	0.042	0.32
rs2131925	1:220970499	T/G	0.643625	0.000241415	121.113	-0.0229402	0.0020845	3.61077e-28	-0.015	0.032	0.64
rs2207132	11:116648917	A/G	0.03289	7.61393e-05	38.4702	-0.0345955	0.00557773	5.55968e-10	-0.058	0.1	0.57
rs2229742	12:68665940	C/G	0.103451	0.000117316	59.1206	-0.0251483	0.00327069	1.48286e-14	0.063	0.055	0.25
rs2248551	18:47144223	A/G	0.165222	0.000150557	75.8606	-0.0233623	0.0026823	3.04439e-18	0.012	0.041	0.77
rs2346264	19:48376995	C/A	0.782685	6.55614e-05	32.4789	-0.0138826	0.00243596	1.20495e-08	-0.036	0.037	0.33
rs2585442	11:71041704	G/C	0.240654	0.000464952	225.182	0.0356675	0.00237687	6.69885e-51	-0.033	0.038	0.38
rs2616279	11:120114421	T/C	0.151761	0.000132056	66.2931	-0.0226477	0.00278157	3.88597e-16	0.0044	0.042	0.92
rs28374650	19:11955767	T/C	0.243562	6.77766e-05	34.0262	-0.0135623	0.00232502	5.43788e-09	0.027	0.039	0.5
rs28437159	16:20392332	T/C	0.154162	0.000860745	431.29	0.05745	0.00276634	8.51334e-96	0.017	0.044	0.69
rs2847500	2:27730940	A/G	0.123503	0.000104073	52.4455	-0.021925	0.00302751	4.42385e-13	0.015	0.05	0.77
rs28692966	20:52737123	A/G	0.252936	8.31276e-05	41.5741	0.0148311	0.00230018	1.1348e-10	-0.025	0.035	0.48
rs2952289	7:104618318	T/C	0.798032	0.000101161	50.5274	0.017715	0.00249217	1.17517e-12	0.051	0.039	0.19
rs31612	16:82033810	C/T	0.174438	6.079e-05	30.0775	-0.014528	0.00264902	4.15164e-08	0.0093	0.041	0.82
rs325384	4:72472572	T/C	0.284205	8.17263e-05	40.8349	-0.0141728	0.00221789	1.65665e-10	-0.0047	0.035	0.89
rs35408430	1:17560195	T/C	0.342194	0.00020801	104.793	-0.0214952	0.00209979	1.35581e-24	0.028	0.033	0.4
rs35846253	15:77711719	T/C	0.186629	0.00123987	617.262	-0.0639057	0.0025722	2.94442e-136	0.035	0.039	0.37
rs3814995	9:136149830	T/C	0.311595	6.76559e-05	34.119	-0.012558	0.00214992	5.18358e-09	-0.0091	0.037	0.81
rs3849374	10:88081438	C/G	0.178029	7.58826e-05	37.8974	-0.0161021	0.00261564	7.45727e-10	-0.012	0.04	0.76
rs3925446	2:63277843	A/G	0.199129	7.3852e-05	37.1639	0.0152166	0.00249607	1.08605e-09	0.033	0.04	0.41
rs4121823	8:11611865	A/T	0.845333	9.72804e-05	48.2075	-0.0192879	0.00277797	3.83354e-12	0.033	0.043	0.45
rs4327060	7:100809458	T/C	0.054396	6.1041e-05	30.7574	-0.0243589	0.00439221	2.92388e-08	-0.023	0.067	0.73
rs4364259	14:104283444	A/G	0.202148	8.16706e-05	40.318	0.0159119	0.00250595	2.15809e-10	0.036	0.046	0.43
rs4616820	15:58723675	T/C	0.464954	7.51021e-05	37.0828	-0.012286	0.00201755	1.13209e-09	0.0073	0.031	0.81
rs4900599	4:87398833	T/G	0.338865	7.35646e-05	36.9135	-0.0128133	0.00210896	1.23472e-09	-0.0037	0.033	0.91
rs532436	22:23365501	A/G	0.183792	0.000103067	52.0868	-0.0185345	0.00256813	5.31129e-13	0.072	0.041	0.083
rs57459725	21:16339172	G/C	0.1329	7.15097e-05	35.8635	-0.0176145	0.00294133	2.11631e-09	0.11	0.045	0.018
rs6003465	12:97982701	C/T	0.331994	6.34617e-05	31.7348	-0.0119615	0.00212333	1.76705e-08	-0.036	0.033	0.28
rs61147618	2:21190209	T/C	0.069062	0.0020794	1032.74	-0.127167	0.00395711	1e-200	-0.0074	0.062	0.9
rs6123359	11:14128767	G/A	0.102225	0.000214475	106.376	0.0341831	0.00331429	6.09958e-25	-0.048	0.055	0.38
rs61816766	1:41835685	C/T	0.029104	0.000434651	216.796	0.0876986	0.00595617	4.52168e-49	0.0075	0.13	0.95
rs62007299	6:32623367	A/G	0.712537	7.29082e-05	36.7792	-0.0133407	0.00219977	1.32294e-09	0.011	0.034	0.76
rs62012775	5:148016857	T/A	0.175942	7.27503e-05	36.6264	-0.0158394	0.00261723	1.43087e-09	0.087	0.04	0.028
rs6547409	11:14921880	T/C	0.049783	6.45619e-05	32.3309	0.0261229	0.00459423	1.30029e-08	-0.15	0.074	0.039
rs6671730	1:63025942	A/G	0.434286	0.000107455	54.0879	-0.0147881	0.00201077	1.91734e-13	0.061	0.033	0.066
rs6672758	1:230303512	T/C	0.800872	9.86381e-05	49.1275	0.0175857	0.00250898	2.39828e-12	0.026	0.04	0.51
rs6782190	13:55707745	A/G	0.647512	0.00013529	68.2317	-0.0172156	0.00208415	1.45345e-16	-0.019	0.033	0.56
rs6837680	16:30883965	T/A	0.656939	0.00277449	1387.7	0.0784564	0.00210611	1e-200	0.033	0.033	0.31
rs6966728	19:11190534	T/C	0.462632	6.86831e-05	33.2723	-0.0117532	0.00203758	8.01088e-09	0.042	0.031	0.17
rs7112442	4:72592907	T/C	0.01741	0.000200044	100.447	-0.076465	0.00762946	1.21591e-23	0.023	0.098	0.81
rs71467497	3:49982765	C/T	0.028603	6.65447e-05	33.1801	-0.0346049	0.00600757	8.40098e-09	-0.084	0.081	0.3
rs727857	11:13210063	A/G	0.611489	9.33725e-05	46.2404	-0.0140184	0.00206152	1.04616e-11	-0.0058	0.032	0.86
rs72834856	18:61366207	G/T	0.072064	8.35022e-05	42.0996	-0.0249871	0.00385103	8.67361e-11	-0.01	0.062	0.87
rs72858657	2:118648261	C/T	0.038801	0.000190593	94.8919	-0.0505488	0.00518915	2.01094e-22	-0.088	0.075	0.24
rs73413596	4:3482213	C/T	0.073854	6.4415e-05	32.1699	0.0216996	0.00382584	1.41264e-08	0.031	0.06	0.6
rs7522116	1:152179152	T/C	0.566233	8.90505e-05	44.194	-0.0134641	0.00202533	2.9744e-11	-0.034	0.032	0.29
rs7528419	1:2339139	G/A	0.224671	0.000135757	68.3736	0.0197401	0.00238729	1.35238e-16	0.032	0.038	0.41
rs7569755	11:13539344	A/G	0.29058	8.37199e-05	41.4988	0.01425	0.00221206	1.17937e-10	-0.032	0.034	0.35
rs75741381	19:45422160	G/C	0.147638	6.94078e-05	34.5505	-0.0166065	0.00282521	4.15279e-09	-0.011	0.042	0.78
rs77532868	2:234622379	T/C	0.054042	7.21756e-05	36.4515	0.0265692	0.00440069	1.56498e-09	-0.071	0.083	0.39
rs7784802	20:52714706	T/A	0.360991	8.8027e-05	44.4391	0.0138131	0.00207209	2.62422e-11	0.018	0.034	0.59
rs77924615	6:121859499	A/G	0.193485	8.63344e-05	42.4889	-0.0166321	0.00255158	7.10886e-11	0.083	0.045	0.069
rs78649910	15:100229761	A/T	0.106179	8.52672e-05	42.477	-0.0211949	0.00325203	7.15155e-11	-0.033	0.051	0.51
rs8018720	4:57745481	C/G	0.823327	0.000416221	210.179	-0.0378247	0.00260904	1.25516e-47	0.04	0.043	0.35
rs804281	20:52743897	G/A	0.583605	8.5967e-05	43.2889	0.0132996	0.00202139	4.72172e-11	-0.076	0.032	0.018
rs8063565	6:131924689	C/G	0.733582	8.51686e-05	42.9655	0.0147611	0.00225195	5.57186e-11	-0.057	0.035	0.1
rs8091117	7:64015379	A/C	0.065298	8.48359e-05	42.8264	-0.0263626	0.0040284	5.98136e-11	-0.091	0.056	0.1
rs9325107	17:40735641	T/G	0.441866	6.19219e-05	30.5649	0.0112045	0.00202666	3.2282e-08	0.015	0.032	0.65
rs9409266	22:31535872	A/G	0.861101	9.22054e-05	46.4404	-0.019633	0.00288097	9.44496e-12	-0.064	0.044	0.14
rs9476310	19:36342212	T/C	0.511363	6.9079e-05	34.5252	0.0117571	0.00200093	4.20824e-09	0.019	0.032	0.56
rs9490317	18:28919794	C/T	0.445894	6.03473e-05	30.1734	0.011051	0.00201182	3.95066e-08	0.0054	0.031	0.86
rs9569209	4:72735403	T/C	0.285576	6.52994e-05	32.9729	-0.0126503	0.00220304	9.34523e-09	0.023	0.034	0.49
rs964184	2:211540507	C/G	0.868376	0.000426135	215.046	0.0431755	0.00294423	1.08893e-48	0.079	0.048	0.096
rs9861009	12:111582630	C/T	0.727515	7.79455e-05	38.7327	0.0140213	0.00225294	4.85948e-10	0.078	0.035	0.025
*Abbreviations: Beta represents one-unit change in the log-odds of developing 25OHD or PCOS per additional effect allele; Chr:Pos, Chromosome and position according to GRCh37/hg19 genome assembly; EA/OA, effect allele/reference allele; EAF, effect allele frequency; R2, proportion of variance explained; 25OHD, 25-Hydroxyvitamin D; PCOS, polycystic ovary syndrome; SE, standard error; SNP, single nu…

## Sheet: S4
Results of multivariable Mendelian randomization between polycystic ovary syndrome and 25-Hydroxyvitamin D
Exposure	Outcome	N of SNPs	Beta	SE	P	OR (95%CI)
PCOS	25OHD	7	-0.000384998	0.00786192	0.960943	1.00(0.98～1.02)
BMI	25OHD	36	-0.0879376	0.0166951	<0.001	0.92(0.89～0.95)
PCOS	25OHD	7	-0.00603012	0.011682	0.605724	0.99(0.97～1.02)
WHR	25OHD	31	-0.022233	0.0196255	0.257274	0.98(0.94～1.02)
PCOS	25OHD	7	-0.00545339	0.010413	0.60048	0.99(0.97～1.02)
WC	25OHD	22	0.00234046	0.022145	0.91583	1.00(0.96～1.05)
PCOS	25OHD	7	0.00113011	0.00882654	0.898121	1.00(0.98～1.02)
HC	25OHD	38	-0.00574764	0.0145818	0.693458	0.99(0.97～1.02)
PCOS	25OHD	10	0.00145172	0.0124985	0.907532	1.00(0.98～1.03)
Fasting insulin	25OHD	36	-0.079472	0.0592926	0.180136	0.92(0.82～1.04)
25OHD	PCOS	38	-0.198374	0.235668	0.399926	0.82(0.52～1.30)
BMI	PCOS	25	1.0909	0.174003	<0.001	2.98(2.12～4.19)
25OHD	PCOS	40	-0.19234	0.209808	0.359278	0.83(0.55～1.24)
WHR	PCOS	24	0.270712	0.158074	0.0867924	1.31(0.96～1.79)
25OHD	PCOS	40	-0.24312	0.212407	0.252379	0.78(0.52～1.19)
WC	PCOS	16	0.365118	0.208569	0.0800169	1.44(0.96～2.17)
25OHD	PCOS	38	0.0448343	0.124263	0.718247	1.05(0.82～1.33)
HC	PCOS	28	-0.0461567	0.0934035	0.62119	0.95(0.80～1.15)
25OHD	PCOS	97	-0.132982	0.137207	0.332444	0.88(0.67～1.15)
Fasting insulin	PCOS	27	0.831123	0.411824	0.0435754	2.30(1.02～5.15)
*Abbreviations: PCOS, polycystic ovary syndrome; 25OHD, 25-Hydroxyvitamin D; SNP, single nucleotide polymorphism; SE, standard error; OR, odds ratio; 95% CI, 95% confidence interval; BMI, body mass index; WHR, waist-to-hip ratio; WC, waist circumference; HC, hip circumference
0.411824	0.831123
